# Supplementary material for: Flexibility during the COVID-19 Pandemic Response: Healthcare Facility Assessment Tools for Resilient Evaluation
Source: Int J Environ Res Public Health. 2021 Oct 31;18(21):11478. doi: 10.3390/ijerph182111478 (PMC8583089; doi:10.3390/ijerph182111478)
Supplement: Supplementary file 1 [file ijerph-18-11478-s001.zip]

Archive with 6 entries (4 files):
- ijerph-1384060-supplementary/
- ijerph-1384060-supplementary/Table S1.pdf
- ijerph-1384060-supplementary/Text S1.pdf
- ijerph-1384060-supplementary/__MACOSX/
- ijerph-1384060-supplementary/__MACOSX/._Annex A.pdf
- ijerph-1384060-supplementary/__MACOSX/._Annex B.pdf
